# Supplementary material for: Execution and Design of an Anti HPIV-1 Vaccine with Multiple Epitopes Triggering Innate and Adaptive Immune Responses: An Immunoinformatic Approach
Source: Vaccines (Basel). 2022 May 29;10(6):869. doi: 10.3390/vaccines10060869 (PMC9228812; doi:10.3390/vaccines10060869)
Supplement: Supplementary file 1 [file vaccines-10-00869-s001.zip]

Archive with 1 entries (1 files):
- vaccines-1672594-supplementary.pdf
